# Supplementary material for: Sex-Specific Associations of Triglyceride-Glucose Index and a Body Shape Index with Cardiometabolic Multimorbidity Risk: A Prospective Cohort Study
Source: J Clin Med. 2026 May 31;15(11):4254. doi: 10.3390/jcm15114254 (PMC13257997; doi:10.3390/jcm15114254)
Supplement: Supplementary file 1 [file jcm-15-04254-s001.zip]

Archive with 1 entries (1 files):
- jcm-4314552-supplementary.pdf
